# Supplementary material for: Dichotomy of the BSL phosphatase signaling spatially regulates MAPK components in stomatal fate determination
Source: Nat Commun. 2022 May 4;13:2438. doi: 10.1038/s41467-022-30254-2 (PMC9068801; doi:10.1038/s41467-022-30254-2)
Supplement: Supplementary file 4 — Source Data [file 41467_2022_30254_MOESM4_ESM.xlsx]

## Sheet: Fig 1b and S2
	stomatal lineage cell index
	Col	bsl1bsl3	bsu1bsl1bsl3	bsl1bsl2bsl3	bsl_q	bsl1bsl2	bsu1bsl2bsl1	bsu1bsl1	bsl2bsl3	bsu1bsl2bsl3	bsu1bsl2	bsu1bsl3
	0.237113	0.436047	0.194444	0.473684	0.589286	0.298969	0.233333	0.262626	0.206897	0.225	0.189189	0.193548
	0.336283	0.350318	0.242857	0.473333	0.496296	0.212121	0.306123	0.237624	0.188034	0.247706	0.218391	0.206612
	0.225352	0.461039	0.344828	0.503185	0.651613	0.285714	0.24	0.297521	0.247863	0.2	0.201835	0.190083
	0.252336	0.474684	0.304878	0.553957	0.598485	0.306452	0.26	0.25641	0.216667	0.22807	0.186047	0.225564
	0.273684	0.5	0.429907	0.528	0.492857	0.280702	0.25	0.22973	0.252336	0.256637	0.195652	0.196581
	0.27	0.414815	0.197183	0.444444	0.474227	0.25	0.260417	0.21519	0.257143	0.234234	0.206186	0.215385
	0.25641	0.505952	0.301205	0.478261	0.578231	0.285714	0.231482	0.197802	0.258993	0.194175	0.198113	0.186916
	0.254717	0.549133	0.220779	0.394366	0.438095	0.25	0.224138	0.329412	0.198473	0.236559	0.192308	0.196078
	0.257732	0.574586	0.269231	0.510417	0.611465	0.25	0.287129	0.225	0.259615	0.25	0.224719	0.185567
	0.284314	0.35	0.271739	0.491228	0.601399	0.285714	0.244444	0.281553	0.304054	0.227273	0.188034	0.284615
	0.254545	0.569343	0.253012	0.517857	0.606667	0.269663	0.245454	0.254902	0.296296	0.242718	0.216216	0.269841
	0.230263	0.571429	0.342342	0.432927	0.510067	0.294964	0.211009	0.223684	0.261682	0.203883	0.194175	0.239669
	0.223776	0.555556	0.29703	0.614865	0.528571	0.218391	0.232877	0.238806	0.221053	0.240601	0.222222	0.178947
	0.233333	0.5	0.25641	0.47	0.5	0.263158	0.213333	0.228814	0.238532	0.232558	0.230089	0.145833
		0.292857	0.241935	0.562874	0.5125	0.341176	0.223214	0.195652	0.208791	0.229358	0.241071
		0.529412		0.5	0.558824	0.29661	0.222222	0.267442	0.206897	0.207921	0.2
		0.550725		0.389831	0.660131	0.235955	0.267606	0.285714		0.21519
		0.42		0.444444	0.531746	0.318182	0.240964	0.23913
				0.601307	0.55	0.287234		0.245283
				0.659341	0.59589	0.22093		0.223404
				0.583732		0.265957		0.197368
				0.577778				0.28
				0.544118				0.307692
				0.537815				0.264463
				0.473684
				0.56044
				0.455556
				0.443182
p-values	wt	7.58056e-10	0.24347	7.56933e-20	5.16492e-18	0.151785	0.221357	0.514978	0.143824	0.00459484	1.77718e-05	0.000771756
	bsl1bsl3		9.5308e-09	0.217988	0.0036761
	bsu1bsl1bsl3			1.95879e-12	5.35721e-14
	bsl1bsl2bsl3				0.0153502
	Col	bsl1bsl3	bsu1bsl1bsl3	bsl1bsl2bsl3	bsl_q	bsl1bsl2	bsu1bsl2bsl1	bsu1bsl1	bsl2bsl3	bsu1bsl2bsl3	bsu1bsl2	bsu1bsl3
	bsu1bsl2						1.33323e-05			0.00147662
	bsu1bsl2bsl3						0.0336666

## Sheet: Fig 2c
	nucleus/membrane ratio
		BSL2	BSL3	BSU1
		1.1784	0.822021	2.91202
		0.771756	0.970332	1.9767
		0.674613	1.63375	2.21937
		1.02247	1.43936	1.64486
		0.705742	1.40222	3.03276
		0.733045	2.01059	2.76333
		0.917967	1.29944	2.36319
		0.794525	1.32785	2.56782
		1.56852	1.39407	1.81041
		1.76255	1.52584	3.42291
		0.946125	1.52452	3.21
		1.44249	0.961836	3.44027
		1.44577	1.08857	3.3814
		0.950665	0.845261	5.78937
		1.86589	0.762552	5.46823
		1.59558	1.46341	5.04172
		1.57727	1.23779	3.03361
		1.53902	1.07161	2.35113
		0.802013	0.984825	2.57057
		1.45722	0.904125	2.66096
		1.48734	0.851639	2.34329
		1.21762	1.71824	3.78445
		1.02227	1.03781	3.29585
		1.96275	1.50779	2.47536
		1.37663	1.16111	1.77326
		1.74675	1.18599	1.96225
		1.55538	1.41128	4.05172
		1.66133	1.00586	2.03374
		1.93003	0.955444	1.71024
		1.99762	0.848335	1.91861
		2.06159	1.35728	2.05373
			1.14944	3.13764
			1.19527	3.21678
			1.8165	2.86723
			1.22269	2.41495
			1.20169	3.58683
			1.40209	2.85752
			1.20653	1.86631
			1.2769	2.62239
				1.99301
				2.34501
				2.3872
	p-values		0.220816	1.69335e-12

## Sheet: Fig 3
	stomatal lineage cell index
	wt	TMM::Myr-BSL2-RFP	TMM::Myr-BSL3-YFP	TMM::Myr-BSU1-RFP	TMM::BSL2NLS-RFP	TMM::BSL3NLS-YFP	TMM::BSU1NLS-RFP
	0.230769	0.0948276	0.213115	0.485207	0.832432	0.61039	0.693878
	0.218623	0	0.153846	0.359756	0.823362	0.698925	0.675
	0.211382	0	0.101695	0.378049	0.803527	0.752212	0.684211
	0.236486	0.0695652	0.0689655	0.409091	0.656805	0.639344	0.632184
	0.228758	0.116071	0	0.43299	0.623077	0.663551	0.51654
	0.220588	0	0	0.480851	0.785714	0.690265	0.564557
	0.2	0.0113636	0	0.386076	0.75	0.732673	0.654987
	0.238579	0	0.141026	0.370787	0.805263	0.557522	0.700665
	0.230769	0	0.141026	0.369565	0.648936	0.607143	0.588398
	0.211982	0.0869565	0	0.560811	0.771605	0.627273	0.697842
	0.223629	0	0.0987654	0.347368	0.62931	0.670732	0.639687
	0.212963	0	0.157143	0.481482	0.773771	0.61157	0.582329
	0.24898	0	0.0625	0.658385	0.506579	0.643411	0.547486
	0.218579	0.0740741	0.0923077	0.328767	0.825613	0.597701	0.528302
	0.22043	0.0625	0	0.451777	0.754386	0.56383	0.544041
	0.210084	0	0.0769231	0.525316	0.554455	0.584	0.512315
	0.205021	0	0.0617284	0.397661	0.644444	0.520325	0.491525
		0		0.473934	0.634409	0.625	0.576923
		0		0.464567	0.632911	0.610619	0.52027
		0.119048		0.411458	0.585526	0.636364	0.535912
				0.378378	0.574627	0.62963	0.67027
				0.284916	0.812346	0.588235	0.568966
					0.807377		0.60473
					0.822102		0.585916
					0.689441		0.535912
					0.834688
					0.611111
					0.625807
p-values		6.65262e-15	1.19704e-07	9.91101e-11	6.4315e-21	1.70435e-21	5.90558e-21

## Sheet: Fig 4k
	stomatal lineage cell index
	T2NLSR	NB89	T2NLSR in NB89	TCAKK5YFP	T2NLSR in TCAKK5YFP	bin2-3bil1bil2	T2NLSR in bin2-3bil1bil2
	0.832432	0	0.716667	0	0.526882	0.211268	0.547368
	0.823362	0	0.811475	0	0.6875	0.258064	0.610526
	0.803527	0	0.868421	0	0.525641	0.218182	0.647059
	0.656805	0	0.764	0	0.493333	0.220588	0.493827
	0.785714	0.133333	0.645455	0	0.566929	0.216667	0.619048
	0.75	0	0.656934	0	0.549451	0.222222	0.601562
	0.805263	0.037037	0.653846	0	0.516483	0.213333	0.651852
	0.648936	0.017316	0.826087	0	0.532609	0.1875	0.575758
	0.771605			0	0.62069	0.237113	0.495413
	0.773771			0	0.649573	0.26087	0.504854
				0	0.541176	0.230769
				0	0.551724	0.228571
						0.208333
						0.191011
						0.211268
						0.217391
p-values		4.7192e-15	0.557008	3.20146e-11	3.90248e-07	1.39073e-10	2.32396e-06
			6.31636e-10		2.12926e-12		5.41428e-09

## Sheet: Fig S1
	stomatal lineage cell index
	Col	bsl2bsl3	amiRNA-BSL2/3	bsl1bsl2bsl3	bsl1amiRNA-BSL2/3	bsu1bsl1amiRNA-BSL2
	0.245098	0.206897	0.228916	0.473684	0.456044	0.409524
	0.254098	0.188034	0.238532	0.473333	0.476635	0.434783
	0.231884	0.247863	0.241667	0.503185	0.402844	0.464865
	0.26087	0.216667	0.263158	0.553957	0.390756	0.444444
	0.22807	0.252336	0.2625	0.528	0.446429	0.51462
	0.239437	0.257143	0.232877	0.444444	0.451282	0.558824
	0.241379	0.258993	0.253968	0.478261	0.427835	0.565934
	0.282258	0.198473	0.262195	0.394366	0.382353	0.601093
	0.288461	0.259615	0.240385	0.510417	0.517857	0.60241
	0.292035	0.304054	0.253165	0.491228	0.523365	0.561798
		0.296296	0.25	0.517857		0.474453
		0.261682		0.432927		0.434783
		0.221053		0.614865		0.422222
		0.238532		0.47		0.464912
		0.208791		0.562874		0.472393
		0.206897		0.5		0.369565
				0.389831
				0.444444
				0.601307
				0.659341
				0.583732
				0.577778
				0.544118
				0.537815
				0.473684
				0.56044
				0.455556
				0.443182
p-values		0.138438	0.330804	5.40865e-19	5.09424e-08	1.8482e-10

## Sheet: Fig S3a
	stomatal lineage cell index
	wt	TMM::BSL1-YFP	TMM::BSL2-RFP	TMM::BSL3-YFP	TMM::BSU1-RFP
	0.230769	0	0.476744	0.33829	0.739946
	0.218623	0	0.550218	0.359322	0.75
	0.211382	0	0.562232	0.383674	0.77284
	0.236486	0	0.624521	0.385892	0.749236
	0.228758	0	0.483568	0.426966	0.853191
	0.220588	0	0.539216	0.378947	0.75443
	0.2	0	0.521053	0.282609	0.705722
	0.238579	0	0.56872	0.495968	0.775656
	0.230769	0	0.505208	0.335025	0.78626
	0.211982	0.0131579	0.60262	0.459677	0.772727
	0.223629	0	0.539683	0.498039	0.701705
	0.212963		0.527778	0.431193	0.620482
	0.24898		0.551246	0.319838	0.720721
	0.218579		0.467128	0.335821	0.734463
	0.22043		0.439759	0.429134	0.695122
	0.210084		0.524051	0.483271
	0.205021		0.611429	0.411111
			0.550173	0.386047
			0.619205	0.373333
			0.539519	0.463087
			0.559322
p-values		3.32006e-25	1.39825e-19	3.16333e-11	1.13742e-16

## Sheet: Fig S4b
	BSL2 nucleus/membrane ratio
	BASL no polarity	BASL polarity
	1.22398	0.805208
	1.71616	0.612368
	1.18228	0.783819
	1.96852	1.27675
	2.27925	0.951978
	2.54451	0.431541
	1.76007	1.03368
	1.3489	1.19371
	1.27696	1.37077
	1.22717	0.860743
	1.13636	0.863979
	1.38344	0.60517
	1.47969	1.30367
	2.7296	0.844269
	1.57622	1.89051
	1.61049	1.44103
	1.70692	1.42274
	1.70692	1.42274
	1.93087	1.81845
	2.46276	1.2166
	1.98553	0.853231
	1.48618	2.34329
	1.05699	1.66944
	0.931421	1.81585
	1.34172	1.66908
	1.70267	1.66691
	1.07033	1.4639
	1.57385	1.18138
	1.94543	1.6046
	1.27222	1.59163
	1.49207	1.29597
	1.05793	0.834161
		1.17127
p-values		0.00249597

## Sheet: Fig S5a
	gene relative expression level
		average	SD
TMM::Myr-BSL2-RFP	#2	2.58461	0.0284464
	#6	2.56502	0.0352401
TMM::Myr-BSL3-YFP	#2	3.70655	0.0856417
	#6	1.36976	0.0577126
TMM::Myr-BSU1-RFP	#4	5.93802	0.0861844
	#7	3.28104	0.132726
TMM::BSL2NLS-mRFP	#1	2.49382	0.0170285
	#2	1.08355	0.00286278
TMM::BSL3NLS-YFP	#5	2.54617	0.000110431
	#7	4.28598	0.00478795
TMM::BSU1NLS-YFP	#4	3.42528	0.0180791
	#6	2.01945	0.00188053

## Sheet: Fig S6a
	stomatal lineage cell index
	wt	TMM::Myr-BSL2-RFP	yda	TMyr2R-yda	mpk36	TMyr2R-mpk36	bin2-3bil1bil2	TMyr2R-bin2-3bil1bil2
	0.237113	0.0948276	0.769231	0.859649	0.698324	0.972851	0.211268	0.112245
	0.336283	0	0.940678	0.862205	0.781893	0.863905	0.258064	0.138889
	0.225352	0	0.810345	0.907692	0.871429	0.790476	0.218182	0.144737
	0.252336	0.0695652	0.951923	0.797872	0.829365	0.725389	0.220588	0.0892857
	0.273684	0.116071	0.863014	0.859375	0.926966	0.86076	0.216667	0.174603
	0.27	0	0.871495	0.769231	0.884354		0.222222	0.136364
	0.25641	0.0113636	0.719008	0.878571	0.86875		0.213333	0.119048
	0.254717	0	0.808184	0.776596	0.748744		0.1875	0.0909091
	0.257732	0	0.858491	0.828571			0.237113	0.179104
	0.284314	0.0869565	0.781818	0.814815			0.26087	0.104478
	0.254545	0					0.230769
	0.230263	0					0.228571
	0.223776	0					0.208333
	0.233333	0.0740741					0.191011
		0.0625					0.211268
		0					0.217391
p-values		1.09752e-15		0.944102		0.749086		1.28988e-06

## Sheet: Fig S6d
	stomatal lineage cell index
	col DMSO	T2NLSR	WT bikinin	T2NLSR bikinin
	0.371429	0.832432	0.15534	0.474026
	0.212766	0.823362	0.140187	0.433962
	0.322034	0.803527	0.147368	0.405714
	0.373016	0.656805	0.13245	0.449102
	0.292453	0.623077	0.215278	0.472727
	0.360902	0.785714	0.196581	0.486486
	0.326389	0.75	0.153846	0.416667
	0.368932	0.805263	0.164062	0.471591
	0.275	0.648936	0.116505	0.426966
	0.306931	0.771605	0.0934579	0.365079
		0.62931	0.215385	0.463687
		0.773771
p-values		5.60539e-12	3.29564e-07	1.35383e-05
				3.10239e-09

[truncated: 1 more sheets: Fig S8e]
